# Supplementary material for: When your brain looks older than expected: combined lifestyle risk and BrainAGE
Source: Brain Struct Funct. 2021 Jan 10;226(3):621–45. doi: 10.1007/s00429-020-02184-6 (PMC7981332; doi:10.1007/s00429-020-02184-6)
Supplement: Supplementary file 1 — Supplementary file1 (XLSX 44 KB) [file 429_2020_2184_MOESM1_ESM.xlsx]

## Sheet: Suppl. Table 1
Supplementary Table 1
A. General cognitive status, physical and mental well-being of the older subsample
		Minimum score	Maximum score	Mean score (SD)
Phsyical well-being		7	100	78.66 (15.64)
	Male	7	100	78.45 (16.42)
	female	24	100	78.93 (14.59)
Mental well-being		1	5	3.15 (0.64)
	Male	1	5	3.14 (0.66)
	Female	2	5	3.18 (0.61)
DemTect total score		6	18	14.75 (2.47)
	Male	7	18	14.64.(2.48)
	Female	6	18	14.75 (2.47)
B. Interpretation of cognitive status according to Kalbe et al., 2004
DemTect total score		Frequency	Percent	Diagnosis	Recommendation by Kalbe et al. 2004
13-18	Overall	498	81.9	Cognitive status appropriate for participant´s age	Retest after 12 month or if problems develop
	Male	273	79.7
	Female	225	81.6
09 - 12	Overall	105	17.3	Mild cognitive impairment	Retest after 6 months – observe course
	Male	65	19.1
	Female	40	14.9
0-8	Overall	5	0.8	Suspected dementia	Further diagnostic clarification, start treatment
	Male	2	0.6
	Female	3	1.1
Note. Of n = 622 participants of the older subsample , n = 607 (n = 341 male) participants completed the SF-36 questionnaire and n = 608 (n = 341 male) completed the DemTect test.

## Sheet: Suppl. Table 2
Combined lifestyle risk score
Suppl. Table 2
Prediction statistics from linear regressions examining the combined lifestyle risk score for all three approaches
			Approach 1: Including chronological age as a predictor				Approach 2: Without chronological age as a predictor					Approach 3: Chronological age regressed out of the BrainAGE Score before entering it into the regressions
Sample	n = 262	Covariates included	Combined lifestyle risk score	F (whole model)	R2	MAE (SD)		Combined lifestyle risk score	F (whole model)	R2	MAE (SD)		Combined lifestyle risk score	F (whole model)	R2	MAE (SD)
Whole Subsample	(n = 622)	Age, Sex	β = 0.182, T = 4.543, p = 0.000007	8.773****	0.041 (0.032)	3.9277 (2.85365)	Sex	b = 0.183, T = 4.566, p = 0.000006	10.721****	0.034 (0.033)	3.9347 (2.84567)	Sex	β = 0.182, T = 4.546, p = 0.000007	10.728****	0.034 (0.032)	3.9279 (2.85339)
	Outlier corrected (n = 615)	Age, Sex	b = 0.167, T = 4.145, p = 0.000039	7.600****	0.036 (0.027)	3.9303 (2.86373)	Sex	β = 0.170, T = 4.205, p = 0.000030	9.168****	0.029 (0.028)	3.9360 (2.88536)	Sex	β = 0.168, T = 4.146, p = 0.000039	9.015****	0.029 (0.027)	3.9309 (2.86304)
		Age, Sex, education	b = 0.165, T = 4.035, p = 0.000062	5.718***	0.04 (0.026)	3.9302 (2.86311)	Sex, education	β = 0.170, T = 4.154, p = 0.000037	6.102****	0.029 (0.028)	3.9360 (2.88536)	Sex, education	β = 0.166, T = 4.040, p =0.000060	6.040**	0.038 (0.026)	3.9304 (2.86285)
	(n = 595)	Age, Sex, education, BMI, DemTect	b = 0.158, T = 3.733, p = 0.000177	5.26***	0.049 (0.023)	3.8988 (2.89921)	Sex, education, BMI, DemTect	β = 0.164, T = 3.925, p = 0.000097	4.707****	0.038 (0.025)	3.9183 (2.91728)	Sex, education, BMI, DemTect	β = 0.159, T = 3.808, p = 0.000155	4.855***	0.04 (0.024)	3.8993 (2.89969)
Male	(n = 350)	Age	b = 0.193, T = 3.658, p < 0.000293	7.463****	0.041 (0.037)	4.0075 (2.93173)		β = 0.193, T = 3.656, p = 0.000296	13.364****	0.037 (0.037)	4.0090 (2.94841)		β = 0.193, T = 3.664, p = 0.000288	13.422****	0.037 (0.037)	4.0077 (2.93146)
	Outlier corrected, (n = 345)	Age	b = 0.170, T = 3.208, p = 0.001	5.845**	0.04 (0.029)	4.0011 (2.93876)		β = 0.170, T = 3.201, p = 0.001	10.247***	0.029 (0.029)	3.9727 (2.96912)		β = 0.171, T = 3.214, p = 0.001	10.327**	0.029 (0.029)	4.0017 (2.939792)
		Age, Education	b = 0.136, T = 3.123, p = 0.002	3.895**	0.033 (0.028)	4.011 (2.93831)	Education	β = 0.170, T = 3.144, p = 0.002	5.109**	0.029 (0.028)	4.0019 (2.95515)	Education	β = 0.169, T = 3.127, p = 0.002	5.164**	0.029 (0.028)	4.0015 (2.93786)
	(n = 334)	Age, Education, BMI, DemTect	b = 0.162, T = 2.912, p = 0.004	2.676*	0.039 (0.025)	3.9899 (2.94536)	Education, BMI, DemTect	β = 0.164, T = 2.944, p = 0.003	2.822*	0.032 (0.026)	4.001 (2.95770)	Education, BMI, DemTect	β = 0.162, T =2.92, p = 0.004	2.855*	0.034 (0.025)	3.9898 (2.94611)
Female	(n = 272)	Age	b = 0.158, T = 2.630, p = 0.009	5.499**	0.039 (0.025)	3.8177 (2.75788)		β = 0.162, T = 2.700, p = 0.007	7.290**	0.026 (0.026)	3.8379 (2.78412)		β = 0.158, T = 2.633, p = 0.009	6.932**	0.025 (0.025)	3.8177 (2.75797)
	Outlier corrected	Age	b = 0.146, T = 2.424, p = 0.016	5.149***	0.037 (0.022)	3.8388 (2.76299)		b = 0.156, T = 2.575, p = 0.011	6.633*	0.024 (0.024)	3.8583 (2.79048)		β = 0.147, T = 2.428, p = 0.016	5.896*	0.022 (0.022)	3.8368 (2.76597)
	(n = 270)	Age, Education	b = 0.145, T = 2.381, p = 0.018	3.437*	0.04 (0.021)	3.8398 (2.76083)	Education*	b = 0.157, T = 2.574, p = 0.011	3.317*	0.024 (0.024)	3.8571 (2.79181)	Education*	β = 0.146, T = 2.392, p = 0.017	2.967	0.022 (0.021)	3.8399 (2.76071)
	n = 262	Age, Education, BMI, DemTect	b = 0.138, T = 2.246, p = 0.026	4.074***	0.074 (0.019)	3.7322 (2.84229)	Education, BMI, DemTect	b = 0.46, T = 2.392, p = 0.017	4.071**	0.060 (0.023)	3.7462 (2.88259)	Education, BMI, DemTect	β = 0.139, T = 2.266, p = 0.024	3.4943**	0.058 (0.020)	3.7317 (2.84294)
Note. **** p < 0.0001, *** p <= 0.001, ** p < 0.01, * p < 0.05. If the DemTect was added as covariate, only participants, who completed the Demtect and reached a score > 8 were included in that specific analysis. R2 in Brackets is the amount of R2 only explained by the combined lifestyle risk score, when already adjusted for all covariates, if present. P-values of the β-coefficients are rounded t…

## Sheet: Suppl. Table 3 
Individual lifestyle variabels
Suppl. Table 3:
SuPrediction statistics for the multiple linear regression analyzing all four individual lifestyle variables.
		Approach 1: Including chronological age as a predictor								Age Approach 2: Without chronological age as a predictor								Age Approach 3: Chronological age regressed out of the BrainAGE Score before entering it into the regressions
Sample	n	Covariates included	b Pack-years	b Alcohol consumption	b Physical activity	b Social integration	F (whole model)	R2	MAE (SD)	Covariates included	b Pack-years	b Alcohol consumption	b Physical activity	b Social integration	F (whole model)	R2	MAE (SD)	Covariates included	b Pack-years	b Alcohol consumption	b Physical activity	b Social integration	F (whole model)	R2	MAE (SD)
Whole subsample	(n = 622)	Age, sex	b = 0.136	b = 0.049	b = -0.108	β = -0.054	5.138****	0.048	3.9154 (2.84565)	Sex	b = 0.140	β = 0.053	β = -0.105	β = -0.055	5.158***	0.04	3.9223 (2.86885)	Sex	b = 0.137	b = 0.049	b = -0.109	β = -0.055	5.168***	0.04	3.9155 (2.84558)
			T = 3.411	T = 1.194	T = -2.746	T = -1.374					T = 3.486	T = 1.293	T = -2.643	T = -1.377					T = 3.416	T = 1.195	T = -2.752	T = -1.375
			p = 0.001	p = 0.233	p = 0.006	p = 0.170					p = 0.000473	p = 0.197	p = 0.008	p = 0.169					p = 0.001	p = 0.232	p = 0.006	p = 0.169
	(n = 603)	Age, sex, education, DemTect	b = 0.14	b = 0.05	b = -0.11	b = -0.05	4.84****	0.06	3.9085 (2.90748)	Sex, education, DemTect	b = 0.144	b = 0.058	b = -0.108	b = -0.046	4.143***	0.046	3.9085 (2.90748)	Sex, education, DemTect	b = 0.140	b = 0.055	b = -0.111	b = -0.045	4.269***	0.048	3.8895 (2.88924)
			T = 3.39	T = 1.29	T = -2.77	T = -1.11					T = 3.515	T = 1.399	T = -2.679	T = -1.145					T = 3.417	T = 1.314	T = -2.759	T = -1.119
			p = 0.001	p = 0.20	p = 0.006	p = 0.267					p = 0.001	p = 0.162	p = 0.008	p = 0.253					p = 0.001	p = 0.189	p = 0.006	p = 0.264
Male	(n = 350)	Age	b = 0.137	b = 0.057	b = -0.129	b = -0.066	3.682**	0.051	4.0049 (2.90018)	No covariate	b = 0.136	b = 0.062	b = -0.128	b = -0.065	4.164**	0.046	4.0088 (2.91576)	No covariate	b = 0.138	b = 0.057	b = -0.129	b = -0.067	4.204**	0.046	4.00549 (2.90014)
			T = 2.604	T = 1.084	T = -2.445	T = -1.261					T = 2.571	T = 1.171	T = -2.438	T = -1.232					T = 2.608	T = 1.090	T = -2.448	T = -1.262
			p = 0.010	p = 0.279	p = 0.015	p = 0.208					p = 0.011	p = 0.242	p = 0.015	p = 0.219					p = 0.010	p = 0.276	p = 0.015	p = 0.208
	n = 338	Age, education, DemTect	b = 0.141	b = 0.060	b = -0.134	b = -0.042	2.683*	0.054	3.9941 (2.92140)	Education, DemTect	b = 0.141	b = 0.065	b = -0.134	b = -0.052	2.745*	0.047	4.0030 (2.93772)	Education, DemTect	b = 0.141	b = 0.061	b = -0.134	b = -0.053	2.758*	0.048	3.9940 (2.92255)
			T = 2.600	T = 1.113	T = -2.489	T = -0.982					T = 2.593	T = 1.215	T = -2.494	T = -0.96					T = 2.603	T = 1.136	T = -2.494	T = -0.980
			p = 0.010	p = 0.267	p = 0.013	p = 0.327					p = 0.010	p = 0.225	p = 0.013	p = 0.338					p = 0.010	p = 0.257	p = 0.013	p = 0.328
Female	(n = 272)	Age	b = 0.134	b = 0.025	b = -0.081	b = -0.033	2.471**	0.044	3.7783 (2.79060)	No covariate	b = 0.151	b = 0.024	b = -0.70	b = -0.035	2.307	0.033	3.7898 (2.82050)	No covariate	b = 0.133	b = 0.026	b = -0.083	b = -0.034	2.069	0.03	3.7797 (2.78956)
			T = 2.155	T = 0.413	T = -1.339	T = -0.543					T = 2.445	T = 0.382	T = -1.61	T = -0.569					T = 2.148	T = 0.417	T = -1.373	T = -0.541
			p = 0.032	p = 0.680	p = 0.182	p = 0.587					p = 0.015	p = 0.703	p = 0.247	p = 0.570					p = 0.033	p = 0.677	p = 0.171	p = 0.589
	n = 265	Age, education, DemTect	b = 0.128	b = 0.06	b = -0.13	b = -0.05	2.68*	0.05	3.7121 (2.83259)	Education, DemTect	b = 0.145	b = 0.038	b = -0.066	b = -0.036	2.935	0.064	3.7266 (2.86440)	Education, DemTect	b = 0.128	b = 0.042	b = -0.077	b = -0.033	2.825*	0.062	3.7126 (2.83201)
			T = 2.053	T = 1.11	T = -2.49	T = -0.98					T = 2.345	T = 0.604	T = -1.088	T = -0.582					T = 2.071	T = 0.681	T = -1.258	T = -0.525
			p = 0.041	p = 0.267	p = 0.013	p = 0.327					p = 0.020	p = 0.546	p = 0.278	p = 0.561					p = 0.039	p = 0.496	p = 0.209	p = 0.600
Note. **** p < 0.0001, *** p <= 0.001, ** p < 0.01, * p < 0.05.Regression statistics, when individual lifestyle variables are investigated in a multiple linear regression model

## Sheet: Suppl. Table 4
Packyears of smoking
Suppl. Table 4:
Prediction statistics from linear regressions examining packyears for all three approaches
		Approach 1: Including chronological age as a predictor				Age Approach 2: Without chronological age as a predictor					Age Approach 3: Chronological age regressed out of the BrainAGE Score before entering it into the regressions
Sample	Covariates included	Statistics	F (whole model)	R2	MAE (SD)	Covariates included	Statistics	F (whole model)	R2	MAE (SD)	Covariates included	Statistics	F (whole model)	R2	MAE (SD)
Whole subsample	Age, sex	b = 0.170, T = 4.235, p < 0.0001	8.150***	0.039	3.9033 (2.91046)	Sex	b = 0.175, T = 4.355, p = 0.000016	9.872****	0.031	3.9081 (2.93461)	Sex	b = 0.171, T = 4.241, p = 0.000026	9.487****	0.03	3.9036 (2.91008)
n = 612	Age, sex, education	b = 0.169, T = 4.168, p < 0.0001	6.125****	0.039	3.9040 (2.90889)	Sex, education	b = 0.175, T = 4.333, p = 0.000017	6.572***	0.031	3.9087 (2.93496)	Sex, education	b = 0.169, T = 4.182, p = 0.000033	6.345***	0.03	3.9041 (2.90879)
	Age, sex, education, DemTect (n = 593)	b = 0.173, T = 4.211, p < 0.0001	5.899****	0.048 (0.029)	3.8796 (2.95040)	Sex, education, DemTect (n = 593)	b = 0.181, T = 4.397, p = 0.000013	5.742***	0.038 (0.032)	3.9020 (2.96408)	Sex, education, DemTect (n = 593)	b = 0.175, T = 4.265, p = 0.000024	5.764***	0.038 (0.029)	3.8794 (2.95161)
Male,	Age	b = 0.166, T = 3.103, p = 0.002	5.766**	0.033	4.0182 (2.98242)		b = 0.164, T = 3.065, p = 0.002	9.395**	0.027	4.0208 (3.00494)		b = 0.166, T = 3.104, p = 0.002	9.636**	0.027	4.0169 (2.98468)
n = 342	Age, education	b = 0.164, T = 3.028, p = 0.003	3.855**	0.033	4.0169 (2.98344)	Education	b = 0.163, T = 3.018, p = 0.003	4.685**	0.027	4.0209 (3.00477)	Education	b = 0.164, T = 3.032, p = 0.003	4.831**	0.028	4.0155 (2.98595)
	Age, education, DemTect (n = 331)	b = 0.168, T = 3.044, p = 0.003	3.052*	0.036 (0.027)	4.0071 (3.00395)	Education, DemTect (n = 331)	b = 0.168, T = 3.040, p = 0.003	3.133*	0.028 (0.027)	4.0176 (3.02518)	Education, DemTect (n = 331)	b = 0.168, T = 3.049, p = 0.002	3.195*	0.028 (0.028)	4.0073 (3.00627)
Female,	Age	b = 0.142, T = 2.330, p = 0.021	4.903**	0.035	3.7809 (2.83628)		b = 0.160, T = 2.659, p = 0.008	7.070**	0.026	3.7910 (2.86250)		b = 0.140, T = 2.312, p = 0.022	5.346**	0.02	3.7853 (2.83201)
n = 270	Age, education	b = 0.141, T = 2.306, p = 0.022	3.290*	0.036	3.7863 (2.82758)	Education	b = 0.160, T = 2.653, p = 0.008	3.522*	0.026	3.7909 (2.86254)	Education	b = 0.139, T = 2.300, p = 0.022	2.733	0.02	3.7905 (2.82305)
	Age, education, DemTect (n = 263)	b = 0.148, T = 2.418, p = 0.016	4.754**	0.031 (0.025)	3.7273 (2.85632)	Education, DemTect (n = 263)	b = 0.166, T = 2.747, p = 0.006	5.330***	0.058 (0.028)	3.7322 (2.89326)	Education, DemTect (n = 263)	b = 0.147, T = 2.424, p = 0.016	4.805**	0.053 (0.022)	3.7312 (2.85187)
Note. **** p < 0.0001, *** p <= 0.001, ** p < 0.01, * p < 0.05; If the DemTect was added as covariate, only participants, who completed the Demtect and reached a score > 8 were included in that specific analysis. R2 in brackets is the amount of R2 only explained by packyears of smoking, when already adjusted for all covariates, if present. P- values of the β -coefficients are rounded to 4 decimal…

## Sheet: Suppl. Table 5
Physical activity
Suppl. Table 5:
Prediction statistics from linear regressions examining physical activity for all three approaches
		Approach 1: Including chronological age as a predictor				Age Approach 2: Without chronological age as a predictor					Age Approach 3: Chronological age regressed out of the BrainAGE Score before entering it into the regressions
Sample	Covariates included	Statistics	F (whole model)	R2	MAE (SD)	Covariates included	Statistics	F (whole model)	R2	MAE (SD)	Covariates included	Statistics	F (whole model)	R2	MAE (SD)
Whole subsample,	Age, sex	b = -0.148, T = -3.712, p < 0.000224	6.72***	0.03	3.9344 (2.86071)	Sex	b = -0.147, T = -3.683, p = 0.000251	7.068***	0.023	3.9515 (2.87719)	Sex	b = -0.149, T = -3.714, p = 0.000223	7.276***	0.023	3.9345 (2.86085)
(n = 613)	Age, sex, education	b = -0.146, T = -3.648, p = 0.000287	5.12***	0.033	3.9326 (2.86089)	Sex, education	b = -0.147, T = -3.651, p = 0.000284	4.716***	0.023	3.9518 (2.87661)	Sex, education	b = -0.147, T = -3.653, p = 0.000282	4.940***	0.024	3.9326 (2.86155)
	Age, sex, education, BMI	b = -0.138, T = -3.411, p = 0.001	4.409***	0.035	3.9231 (2.86334)	Sex, education, BMI	b = -0.139, T = -3.427, p = 0.001	3.877**	0.025	3.9473 (2.87351)	Sex, education, BMI	b = -0.139, T = -3.418, p = 0.001	4.092**	0.026	3.9228 (2.86461)
	Age, sex, education, BMI, DemTect (n = 594)	b = -0.144, T = -3.516, p < 0.000472	4.690***	0.046 (0.020)	3.9015 (2.89419)	Sex, education, BMI, DemTect (n = 594)	b = -0.146, T = -3.546, p = 0.000422	3.916**	0.032 (0.021)	3.9319 (2.91074)	Sex, education, BMI, DemTect (n = 594)	b = -0.146, T = -3.531, p = 0.000446	4.237***	0.035 (0.021)	3.9027 (2.89631)
Male,	Age	b = -0.186, T = -3.501, p = 0.001	7.047***	0.04	4.0297 (2.84150)		b = -0.188, T = -3.541, p = 0.000453	12.541***	0.035	4.0382 (2.84866)		b = -0.186, T = -3.506, p = 0.001	12.291***	0.035	4.0297 (2.84158)
(n = 345)	Age, education	b = -0.184, T = -3.471, p = 0.001	4.752**	0.04	4.0263 (2.84396)	Education	b = -0.187, T = -3.521, p = 0.000489	6.294**	0.035	4.0374 (2.84873)	Education	b = -0.185, T = -3.479, p = 0.001	6.231**	0.035	4.0263 (2.84394)
	Age, education, BMI	b = -0.180, T = -3.319, p = 0.001	3.606**	0.041	4.0231 (2.84599)	Education, BMI	b = -0.183, T = -3.376, p = 0.001	4.241**	0.036	4.0348 (2.85039)	Education, BMI	b = -0.180, T = -3.328, p = 0.001	4.211**	0.036	4.0231 (2.84600)
	Age, education, BMI, DemTect (n = 333)	b = -0.187, T = -3.392, p = 0.009	3.139**	0.046 (0.034)	4.0109 (2.85860)	Age, education, BMI, DemTect (n = 333)	b = -0.192, T = -3.475, p = 0.001	3.375**	0.040 (0.036)	4.0262 (2.86493)	Age, education, BMI, DemTect (n = 333)	b = -0.188, T = -3.416, p = 0.001	3.318*	0.039 (0.034)	4.0116 (2.85829)
Female,	Age	b = -0.097, T = -1.601, p = 0.111	3.53*	0.026	3.8174 (2.85460)	Age	b = -0.089, T = -1.457, p = 0.146	2.123	0.008	3.8399 (2.89462)	Age	b = -0.097, T = -1.592, p = 0.113	2.535	0.009	3.8170 (2.85283)
(n = 268)	Age, education	b = -0.093, T = -1.517, p = 0.131	2.418	0.03	3.8162 (2.84982)	Age, education	b = -0.089, T = -1.434, p = 0.153	1.058	0.008	3.8401 (2.89441)	Age, education	b = -0.093, T = -1.510, p = 0.132	1.351	0.01	3.8169 (2.85043)
	Age, education, BMI	b = -0.084, T = -1.358, p = 0.176	2.232, p = 0.066	0.033 (0.007)	3.7911 (2.85842)	Age, education, BMI	b = -0.080, T = -1.282, p = 0.201	1.199	0.013	3.8337 (2.88062)	Age, education, BMI	b = -0.084, T = -1.350, p = 0.178	1.45	0.016	3.7917 (2.85952)
	Age, education, BMI, DemTect (n = 261)	b = -0.088, T = -1.433, p = 0.153	3.695, p = 0.003	0.068 (0.008)	3.7033 (2.91724)	Age, sex, education, BMI, DemTect (n = 261)	b = -0.084, T = -1.347, p = 0.179	3.20*	0.048 (0.007)	3.7445 (2.94584)	Age, sex, education, BMI, DemTect (n = 261)	b = -0.080, T = -1.422, p = 0.156	3.405**	0.051 (0.008)	3.7027 (2.92059)

## Sheet: Suppl. Table 6
Supplementary Table 6
Regression statistics, quadratic effects of the combined lifestyle risk score
	Approach 1: Including chronological age as a predictor			Age Approach 2: Without chronological age as a predictor			Approach 3: Chronological age regressed out of the BrainAGE Score before entering it into the regressions
Sample	Combined lifestyle risk score	F (quadratic whole model)	R2	Combined lifestyle risk score	F (quadratic whole model)	R2	Combined lifestyle risk score	F (quadratic whole model)	R2
Whole subsample	b1q = 0.168, T = 4.186, p < 0.001	FLinear = 17.517****	R2linear = 0.028	b1q = 0.173, T = 4.295, p < 0.001	FLinear = 18.464****	R2linear = 0.030	b1q = 0.158, T = 3.866, p < 0.001	FLinear = 14.37****	R2linear = 0.024
(n = 622)	b2q = -0.013, T = -0.322, p = 0.748	FQuadratic = 8.797****	R2quadratic = 0.029	b2q = -0.011, T = -0.278, p = 0.781	FQuadratic =9.257****	R2quadratic = 0.030	b2q = -0.034, T = -0.829, p = 0.407	FQuadratic = 7.525****	R2quadratic = 0.025
Outlier corrected (n = 615)	b1q = 0.159, T = 3.878, p < 0.001	FLinear = 14.343****	R2linear = 0.024	b1q = 0.163, T = 3.986, p < 0.001	FLinear = 15.262****	R2linear = 0.025	b1q = 0.158, T = 3.866, p < 0.001	FLinear = 14.37****	R2linear = 0.024
	b2q = -0.038, T = -0.940, p = 0.347	FQuadratic = 7.612*	R2quadratic = 0.025	b2q = -0.035, T = -0.867, p = 0.386	FQuadratic = 8.004*	R2quadratic = 0.026	b2q = -0.034, T = -0.829, p = 0.407	FQuadratic = 7.525****	R2quadratic = 0.025
Male	b1q = 0.185, T = 3.436, p = 0.001	FLinear = 11.702***	R2linear = 0.034	b1q = 0.169, T = 3.110, p = 0.002	FLinear = 8.979**	R2linear = 0.026	b1q = 0.186, T = 3.453, p = 0.001	FLinear = 11.825***	R2linear = 0.034
(n = 350)	b2q = -0.023, T = -0.427, p = 0.669	FQuadratic = 5.928****	R2quadratic = 0.034	b2q = -0.063, T = -1.43, p = 0.155	FQuadratic = 5.168**	R2quadratic = 0.030	b2q = -0.022, T = -0.406, p = 0.685	FQuadratic = 5.980**	R2quadratic = 0.035
Outlier corrected (n = 345)	b1q = 0.168, T = 3.078, p = 0.002	FLinear = 8.75**	R2linear = 0.026	b1q = 0.181, T = 3.38, p = 0.001	FLinear = 10.56***	R2linear = 0.030	b1q = 0.169, T = 3.094, p = 0.002	FLinear = 8.874**	R2linear = 0.026
	b2q = -0.066, T = -1.215, p = 0.225	FQuadratic = 5.120**	R2quadratic = 0.030	b2q = -0.070, T = -1.160, p = 0.247	FQuadratic = 6.16**	R2quadratic = 0.035	b2q = -0.064, T = -1.171, p = 0.242	FQuadratic = 5.128**	R2quadratic = 0.030
Female	b1q = 0.142, T = 2.281, p = 0.023	FLinear = 5.287*	R2linear = 0.020	b1q = 0.149, T = 2.407, p = 0.017	FLinear = 5.865*	R2linear = 0.022	b1q = 0.143, T = 2.304, p = 0.022	FLinear = 5.411*	R2linear = 0.020
(n = 272)	b2q = 0.007, T = 0.119, p = 0.906	FQuadratic = 2.641, p = 0.073	R2quadratic = 0.020	b2q = 0.009, T = 0.149, p = 0.882	FQuadratic = 2.932, p = 0.055	R2quadratic = 0.022	b2q = 0.006, T = 0.096, p = 0.923	FQuadratic = 2.700, p = 0.069	R2quadratic = 0.020
Outlier corrected	b1q = 0.130, T = 2.113, p = 0.036	FLinear = 4.593*	R2linear = 0.017	b1q = 0.138, T = 2.246, p = 0.067	FLinear = 5.176*	R2linear = 0.020	b1q = 0.128, T = 2.071, p = 0.039	FLinear = 4.413*	R2linear = 0.017
(n = 270)	b2q = -0.036, T = -0.578, p = 0.564	FQuadratic = 2.458, p = 0.088	R2quadratic = 0.019	b2q = -0.033, T = -0.536, p = 0.592	FQuadratic = 2.724, p = 0.067	R2quadratic = 0.021	b2q = -0.034, T = -0.547, p = 0.585	FQuadratic = 2.35, p = 0.097	R2quadratic = 0.018
Note. **** p < 0.0001, *** p <= 0.001, ** p < 0.01, * p < 0.05, all models have been carried out using the residuals of the combined lifestyle risk score corrected for the covariates used in the fully adjusted linear model, i.e.education, BMI, cognitive status and sex (when examining the non-sex-split sample).

## Sheet: Suppl. Table 7
Supplementary Table 7
Regression statistics, quadratic effects of pack-years.
	Approach 1: Including chronological age as a predictor			Approach 2: Without chronological age as a predictor			Approach 3: Chronological age regressed out of the BrainAGE Score before entering it into the regressions
Sample	Pack-years	F (whole model)	R2	Pack-years	F (whole model)	R2	Pack-years	F (whole model)	R2
Whole subsample	b1q = 0.187, T = 3.240, p = 0.001	FLinear = 13.227****	R2linear = 0.022	b1q = 0.198, T = 3.438, p = 0.001	FLinear = 14.329****	R2linear = 0.023	b1q = 0.189, T = 3.74, p = 0.001	FLinear = 13.561****	R2linear = 0.022
(n = 622)	b2q = -0.057, T = -0.981, p = 0.327	FQuadratic = 7.094***	R2quadratic = 0.023	b2q = -0.064, T = -1.107, p = 0.269	FQuadratic = 7.78***	R2quadratic = 0.025	b2q = -0.057, T = -0.980, p = 0.327	FQuadratic = 7.26***	R2quadratic = 0.024
Outlier corrected	b1q = 0.183, T = 3.121, p = 0.002	FLinear = 16.832****	R2linear = 0.028	b1q = 0.195, T = 3.315, p = 0.001	FLinear = 18.442****	R2linear = 0.030	b1q = 0.182, T = 3.096, p = 0.002	FLinear = 17.055****	R2linear = 0.028
(n = 612)	b1q = -0.022, T = -0.384, p = 0.701	FQuadratic = 8.478****	R2quadratic = 0.025	b1q = -0.029, T = -0.493, p = 0.622	FQuadratic = 9.331****	R2quadratic = 0.031	b1q = -0.020, T = -0.348, p = 0.728	FQuadratic = 8.57*5***	R2quadratic = 0.028
Male	b1q = 0.211 T = 2.670, p = 0.008	FLinear =7.531**	R2linear = 0.022	b1q = 0.211, T = 2.668, p = 0.008	FLinear =7.521***	R2linear = 0.022	b1q = 0.212, T = 2.682, p = 0.008	FLinear =7.578**	R2linear = 0.022
(n = 350)	b1q = -0.086, T = -1.089, p = 0.277	FQuadratic = 4.360*	R2quadratic = 0.025	b1q = -0.086, T = -1.088, p = 0.277	FQuadratic = 4.354*	R2quadratic = 0.025	b1q = -0.087, T = -1.097, p = 0.273	FQuadratic = 4.393*	R2quadratic = 0.026
Outlier corrected	b1q = 0.251, T = 3.404, p = 0.001	FLinear = 9.237**	R2linear = 0.027	b1q = 0.251, T = 3.403, p = 0.001	FLinear = 9.223**	R2linear = 0.027	b1q = 0.251, T = 3.396, p = 0.001	FLinear = 9.222**	R2linear = 0.027
(n = 342)	b2q = -0.127, T = -1.717, p = 0.087	FQuadratic = 6.12**	R2quadratic = 0.36	b2q = -0.127, T = -1.718, p = 0.087	FQuadratic = 6.114**	R2quadratic = 0.36	b2q = -0.126, T = -1.705, p = 0.089	FQuadratic = 6.096**	R2quadratic = 0.36
Female	b1q = 0.115, T = 1.254, p = 0.211	FLinear = 5.179*	R2linear = 0.020	b1q = 0.157, T = 1.683, p = 0.094	FLinear = 6.881*	R2linear = 0.025	b1q = 0.118, T = 1.269, p = 0.206	FLinear = 5.559*	R2linear = 0.021
(n = 272)	b2q = 0.037, T = 0.409, p = 0.683	FQuadratic = 2.814, p = 0.062	R2quadratic = 0.21	b2q = 0.004, T = 0.041, p = 0.967	FQuadratic = 3.428, p = 0.034	R2quadratic = 0.26	b2q = 0.034, T = 0.361, p = 0.719	FQuadratic = 2.835, p = 0.061	R2quadratic = 0.21
Outlier corrected	b1q = 0.017, T = 0.154, p = 0.878	FLinear = 4.86*	R2linear = 0.018	b1q = 0.086, T = 0.760, p = 0.448	FLinear = 6.382*	R2linear = 0.024	b1q = 0.039, T = 0.346, p = 0.730	FLinear = 4.862*	R2linear = 0.018
(n = 270)	b2q = 0.144, T = 1.332, p = 0.184	FQuadratic = 3.324*	R2quadratic = 0.25	b2q = 0.081, T = 0.710, p = 0.478	FQuadratic = 3.437*	R2quadratic = 0.26	b2q = 0.114, T = 0.998, p = 0.319	FQuadratic = 2.929, p = 0.055	R2quadratic = 0.22
Note. **** p < 0.0001, *** p <= 0.001, ** p < 0.01, * p < 0.05, all models have been carried out using the residuals of packyears corrected for the covariates used in the fully adjusted linear model, i.e. education, cognitive status and sex (when examining the non-sex-split sample).

## Sheet: Suppl. Table 8
Supplementary Table 4
Regression statistics, quadratic effects of physical activity.
	Approach 1: Including chronological age as a predictor			Approach 2: Without chronological age as a predictor			Approach 3: Chronological age regressed out of the BrainAGE Score before entering it into the regressions
Sample	Pack-years	F (whole model)	R2	Pack-years	F (whole model)	R2	Pack-years	F (whole model)	R2
Whole subsample	b1q = -0.207, T = -3.495, p = 0.001	FLinear = 7.166**	R2linear = 0.012	b1q = -0.202, T = -3.398, p = 0.001	FLinear = 6.830**	R2linear = 0.011	b1q = -0.201, T = -3.383, p = 0.001	FLinear = 7.15**	R2linear = 0.012
(n = 622)	b2q = 0.135, T = 2.273, p = 0.023	FQuadratic = 6.192**	R2quadratic = 0.020	b2q = 0.131, T = 2.202, p = 0.028	FQuadratic = 5.86**	R2quadratic = 0.019	b2q = 0.126, T = 2.126, p = 0.034	FQuadratic = 5.855**	R2quadratic = 0.019
Outlier corrected	b1q = -0.156, T = -2.748, p = 0.006	FLinear = 12.522***	R2linear = 0.021	b1q = -0.148, T = -2.605, p = 0.009	FLinear = 11.92***	R2linear = 0.020	b1q = -0.147, T = -2.585, p = 0.010	FLinear = 11.72***	R2linear = 0.019
(n = 613)	b2q = 0.017, T = 0.299, p = 0.765	FQuadratic = 6.296**	R2quadratic = 0.021	b2q = 0.011, T = 0.193, p = 0.847	FQuadratic = 5.97**	R2quadratic = 0.020	b2q = 0.011, T = 0.193, p = 0.847	FQuadratic = 5.87**	R2quadratic = 0.019
Male	b1q = -0.269, T = -3.490, p = 0.001	FLinear = 6.226*	R2linear = 0.018	b1q = -0.271, T = -3.514, p = 0.001	FLinear = 6.305*	R2linear = 0.018	b1q = -0.267, T = -3.472, p = 0.001	FLinear = 6.285**	R2linear = 0.018
(n = 350)	b2q = 0.187, T = 2.424, p = 0.016	FQuadratic = 6.097**	R2quadratic = 0.035	b2q = 0.188 T = 2.442, p = 0.015	FQuadratic = 6.18**	R2quadratic = 0.036	b2q = 0.184, T = 2.388, p = 0.017	FQuadratic = 6.038**	R2quadratic = 0.035
Outlier corrected	b1q = -0.223, T = -2.834, p = 0.005	FLinear =12.539***	R2linear = 0.037	b1q = -0.226, T = -2.876, p = 0.004	FLinear =12.68***	R2linear = 0.037	b1q = -0.197, T = -2.64, p = 0.009	FLinear =12.27***	R2linear = 0.036
(n = 345)	b2q = 0.044, T = 0.559, p = 0.577	FQuadratic = 6.413**	R2quadratic = 0.037	b2q = 0.047, T = 0.595, p = 0.552	FQuadratic = 6.505**	R2quadratic = 0.038	b2q = 0.045, T = 0.578, p = 0.564	FQuadratic = 6.29**	R2quadratic = 0.037
Female	b1q = -0.082, T = -1.35, p = 0.178	FLinear = 1.82, p = 0.178	R2linear = 0.005	b1q = -0.079, T = -0.856, p = 0.393	FLinear = 1.028, p = 0.312	R2linear = 0.004	b1q = -0.085, T = -0.919, p = 0.359	FLinear = 1.330, p = 0.250	R2linear = 0.005
(n = 270)	b2q = -0.014, T = -0.16, p = 0.876	FQuadratic = 0.92, p = 0.438	R2quadratic = 0.006	b2q = -0.023, T = -0.246, p = 0.806	FQuadratic = 0.542, p = 0.582	R2quadratic = 0.004	b2q = -0.019, T = -0.207, p = 0.589	FQuadratic = 0.6684 p = 0.506	R2quadratic = 0.005
Female	b1q = -0.100, T = -1.085, p = 0.279	FLinear = 1.348, p = 0.247	R2linear = 0.006	b1q = -0.028, T = -0.335, p = 0.738	FLinear = 0.908, p = 0.341	R2linear = 0.003	b1q = -0.034, T = -0.408, p = 0.836	FLinear = 1.039, p = 0.309	R2linear = 0.004
(n = 268)	b2q = -0.39, T = -0.419, p = 0.675	FQuadratic = 0.760, p = 0.469	R2quadratic = 0.006	b2q = -0.048 T = -0.576, p = 0.565	FQuadratic = 0.619, p = 0.540	R2quadratic = 0.005	b2q = -0.045, T = -0.540, p = 0.589	FQuadratic = 0.664, p = 0.516	R2quadratic = 0.005
Note. **** p < 0.0001, *** p <= 0.001, ** p < 0.01, * p < 0.05, all models have been carried out using the residuals of the metabolic equivalent per week corrected corrected for the covariates used in the fully adjusted linear model, i.e. education, BMI, cognitive status and sex (when examining the non-sex-split sample).
